# Supplementary material for: Human Milk Oligosaccharide-Stimulated Bifidobacterium Species Contribute to Prevent Later Respiratory Tract Infections
Source: Microorganisms. 2021 Sep 12;9(9):1939. doi: 10.3390/microorganisms9091939 (PMC8465161; doi:10.3390/microorganisms9091939)
Supplement: Supplementary file 1 [file microorganisms-09-01939-s001.zip]

Archive with 1 entries (1 files):
- microorganisms-1362975-supplementary.pdf
